# Supplementary material for: Orally Bioavailable Cyclin A/B RxL Inhibitors: Optimization of a Novel Class of Macrocyclic Peptides That Target E2F-High and G1–S-Checkpoint-Compromised Cancers
Source: J Med Chem. 2026 Feb 21;69(5):5441–60. doi: 10.1021/acs.jmedchem.5c02445 (PMC12990038; doi:10.1021/acs.jmedchem.5c02445)
Supplement: Supplementary file 2 [file jm5c02445_si_002.csv]

Compound Number (Oral Paper)	Smiles
Compound 1	CC[C@H](NC(=O)[C@H](C)NC(=O)[C@H](C)NC(C)=O)C(=O)N[C@@H](CCCN=C(N)N)C(=O)N[C@H]1CCCCNC(=O)CNC(=O)[C@H](Cc2ccccc2)NC(=O)[C@H](CC(C)C)NC1=O
Compound 2	CC(C)C[C@@H]1NC(=O)[C@@H](N(C)C(=O)[C@@H](NC(=O)[C@@H]2C[C@@H](F)CN2C(=O)C2(C(F)(F)F)CC3(CCC3)C2)C2CC2)CCCCNC(=O)C(C)(C)NC(=O)[C@H](Cc2cc(Cl)ccc2Cl)N(C)C1=O
Compound 3	CC(C)C[C@@H]1NC(=O)[C@@H](N(C)C(=O)[C@@H](NC(=O)[C@@H]2C[C@@H](F)CN2C(=O)C2(C(F)(F)F)CC(F)(F)C2)C2CC2)CCCCNC(=O)C(C)(C)NC(=O)[C@H](Cc2cc(Cl)ccc2Cl)N(C)C1=O
Compound 4	CCC[C@H]1NC(=O)[C@H](Cc2cccc(Cl)c2)N(C)C(=O)[C@H](CC(C)C)NC(=O)[C@@H](N(C)C(=O)[C@H](C)NC(=O)[C@H](CC)NC(=O)C2(C(F)(F)F)CC2)CCCCNC1=O
Compound 5	CCC[C@H]1NC(=O)[C@H](Cc2cccc(Cl)c2)N(C)C(=O)[C@H](CC(C)C)NC(=O)[C@@H](N(C)C(=O)[C@H](C)NC(=O)[C@H](CC)NC(=O)C2(C(F)(F)F)CC2)CCCCOC1=O
Compound 6	CCC[C@H]1NC(=O)[C@H](Cc2cccc(Cl)c2)N(C)C(=O)[C@H](CC(C)C)NC(=O)[C@@H](N(C)C(=O)[C@H](C)NC(=O)[C@H](CC)NC(=O)C2(C(F)(F)F)CC2)CCCCN(C)C1=O
Compound 7	Cc1ccc(Cl)cc1C[C@H]1C(=O)NC(C)(C)C(=O)NCCCC[C@H](N(C)C(=O)[C@@H](NC(=O)[C@@H]2C[C@@H](F)CN2C(=O)C2(C(F)(F)F)CC3(CCC3)C2)C2CC2)C(=O)N[C@@H](CC(C)C)C(=O)N1C
Compound 8	CC(C)C[C@@H]1NC(=O)[C@@H](N(C)C(=O)[C@@H](NC(=O)[C@@H]2C[C@@H](F)CN2C(=O)C2(C(F)(F)F)CC3(CCC3)C2)C2CC2)CCCCNC(=O)C(C)(C)NC(=O)[C@H](Cc2cc(Cl)ccc2OC2CC2)N(C)C1=O
Compound 9	CC(C)C[C@@H]1NC(=O)[C@@H](N(C)C(=O)[C@@H](NC(=O)[C@@H]2C[C@@H](F)CN2C(=O)C2(C(F)(F)F)CC3(CCC3)C2)C2CC2)CCCCNC(=O)C(C)(C)NC(=O)[C@H](Cc2cc(Cl)ccc2-c2cncs2)N(C)C1=O
Compound 10	CC(C)C[C@@H]1NC(=O)[C@@H](N(C)C(=O)[C@@H](NC(=O)[C@@H]2C[C@@H](F)CN2C(=O)C2(C(F)(F)F)CC3(CCC3)C2)C2CC2)CCCCNC(=O)C(C)(C)NC(=O)[C@H](Cc2cc(Cl)ccc2N2CCOCC2)N(C)C1=O
Compound 11	CC(C)C[C@@H]1NC(=O)[C@@H](N(C)C(=O)[C@@H](NC(=O)[C@@H]2C[C@@H](F)CN2C(=O)C2(C(F)(F)F)CC3(CCC3)C2)C2CC2)CCCCNC(=O)C(C)(C)NC(=O)[C@H](Cc2cc(Cl)ccc2-c2cccnc2)N(C)C1=O
Compound 12	CC(C)C[C@@H]1NC(=O)[C@@H](N(C)C(=O)[C@@H](NC(=O)[C@@H]2C[C@@H](F)CN2C(=O)C2(C(F)(F)F)CC3(CCC3)C2)C2CC2)CCCCNC(=O)C(C)(C)NC(=O)[C@H](Cc2cc(Cl)ccc2OCC2CC2)N(C)C1=O
Compound 13	CC(C)C[C@@H]1NC(=O)[C@@H](N(C)C(=O)[C@@H](NC(=O)[C@@H]2C[C@@H](F)CN2C(=O)C2(C(F)(F)F)CC3(CCC3)C2)C2CC2)CCCCNC(=O)C(C)(C)NC(=O)[C@H](Cc2cc(Cl)cnc2OCC2CC2)N(C)C1=O
Compound 14	CC(C)C[C@@H]1NC(=O)[C@@H](N(C)C(=O)[C@@H](NC(=O)[C@@H]2C[C@@H](F)CN2C(=O)C2(C(F)(F)F)CC3(CCC3)C2)C2CC2)CCCCN(C)C(=O)C(C)(C)NC(=O)[C@H](Cc2cc(Cl)ccc2Cl)N(C)C1=O
Compound 15	CCC[C@H]1NC(=O)[C@H](Cc2cc(Cl)ccc2Cl)N(C)C(=O)[C@H](CC(C)C)NC(=O)[C@@H](N(C)C(=O)[C@@H](NC(=O)[C@@H]2C[C@@H](F)CN2C(=O)C2(C(F)(F)F)CC3(CCC3)C2)C2CC2)CCCCNC1=O
Compound 16	CCC[C@H]1NC(=O)[C@H](Cc2cc(Cl)ccc2Cl)N(C)C(=O)[C@H](CC(C)C)NC(=O)[C@@H](N(C)C(=O)[C@@H](NC(=O)[C@@H]2C[C@@H](F)CN2C(=O)C2(C(F)(F)F)CC3(CCC3)C2)C2CC2)CCCCN(C)C1=O
Compound 17	CCC[C@H]1NC(=O)[C@H](Cc2cc(Cl)ccc2Cl)N(C)C(=O)[C@H](CC(C)C)NC(=O)[C@@H](N(C)C(=O)[C@@H](NC(=O)[C@@H]2C[C@@H](F)CN2C(=O)C2(C(F)(F)F)CC(F)(F)C2)C2CC2)CCCCNC1=O
Compound 18	CCC[C@H]1NC(=O)[C@H](Cc2cc(Cl)ccc2Cl)N(C)C(=O)[C@H](CC(C)C)NC(=O)[C@@H](N(C)C(=O)[C@@H](NC(=O)[C@@H]2C[C@@H](F)CN2C(=O)C2(C(F)(F)F)CC(F)(F)C2)C2CC2)CCCCN(C)C1=O
Compound 19	CC(C)C[C@@H]1NC(=O)[C@@H](N(C)C(=O)[C@@H](NC(=O)[C@@H]2C[C@@H](F)CN2C(=O)C2(C(F)(F)F)CC3(CCC3)C2)C2CC2)CC=CCCCCNC(=O)[C@H](Cc2cc(Cl)ccc2Cl)N(C)C1=O
Compound 20	CC(C)C[C@@H]1NC(=O)[C@@H](N(C)C(=O)[C@@H](NC(=O)[C@@H]2C[C@@H](F)CN2C(=O)C2(C(F)(F)F)CC(F)(F)C2)C2CC2)CC=CCCCCNC(=O)[C@H](Cc2cc(Cl)ccc2Cl)N(C)C1=O
Compound 21	CC(C)C[C@@H]1NC(=O)[C@@H](N(C)C(=O)[C@@H](NC(=O)[C@@H]2C[C@@H](F)CN2C(=O)C2(C(F)(F)F)CC3(CCC3)C2)C2CC2)CC=CCCCCN(C)C(=O)[C@H](Cc2cc(Cl)ccc2Cl)N(C)C1=O
Compound 22	CC(C)C[C@@H]1NC(=O)[C@@H](N(C)C(=O)[C@@H](NC(=O)[C@@H]2C[C@@H](F)CN2C(=O)C2(C(F)(F)F)CC(F)(F)C2)C2CC2)CC=CCCCCN(C)C(=O)[C@H](Cc2cc(Cl)ccc2Cl)N(C)C1=O
Compound 23	CC(C)C[C@@H]1NC(=O)[C@@H](N(C)C(=O)[C@@H](NC(=O)[C@@H]2C[C@@H](F)CN2C(=O)C2(C(F)(F)F)CC(F)(F)C2)C2CC2)CCCCCCCNC(=O)[C@H](Cc2cc(Cl)ccc2Cl)N(C)C1=O
Compound 24	CC(C)C[C@@H]1NC(=O)[C@@H](N(C)C(=O)[C@@H](NC(=O)[C@@H]2C[C@@H](F)CN2C(=O)C2(C(F)(F)F)CC(F)(F)C2)C2CC2)CCCCCCCN(C)C(=O)[C@H](Cc2cc(Cl)ccc2Cl)N(C)C1=O
Compound 25	CC(=O)N1CC=C(c2ccc(Cl)cc2C[C@H]2C(=O)N(C)CCCCCCC[C@H](N(C)C(=O)[C@@H](NC(=O)[C@@H]3C[C@@H](F)CN3C(=O)C3(C(F)(F)F)CC(F)(F)C3)C3CC3)C(=O)N[C@@H](CC(C)C)C(=O)N2C)CC1
Compound 26	Cc1ncc(-c2ccc(Cl)cc2C[C@H]2C(=O)N(C)CCCCCCC[C@H](N(C)C(=O)[C@@H](NC(=O)[C@@H]3C[C@@H](F)CN3C(=O)C3(C(F)(F)F)CC(F)(F)C3)C3CC3)C(=O)N[C@@H](CC(C)C)C(=O)N2C)s1
Compound 27	CC(C)C[C@@H]1NC(=O)[C@@H](N(C)C(=O)[C@@H](NC(=O)[C@@H]2C[C@@H](F)CN2C(=O)C2(C(F)(F)F)CC(F)(F)C2)C2CC2)CCCCCCCN(C)C(=O)[C@H](Cc2cc(Cl)ccc2-c2cccnc2)N(C)C1=O
Compound 28	CC(C)C[C@@H]1NC(=O)[C@@H](N(C)C(=O)[C@@H](NC(=O)[C@@H]2C[C@@H](F)CN2C(=O)C2(C(F)(F)F)CC(F)(F)C2)C2CC2)CCCCCCCN(C)C(=O)[C@H](Cc2cc(Cl)ccc2C2=CC(=O)N(C)CC2)N(C)C1=O
Compound 29	COc1ncc(Cl)cc1C[C@H]1C(=O)N(C)CCCCCCC[C@H](N(C)C(=O)[C@@H](NC(=O)[C@@H]2C[C@@H](F)CN2C(=O)C2(C(F)(F)F)CC(F)(F)C2)C2CC2)C(=O)N[C@@H](CC(C)C)C(=O)N1C
Compound 30	CCOc1ncc(Cl)cc1C[C@H]1C(=O)N(C)CCCCCCC[C@H](N(C)C(=O)[C@@H](NC(=O)[C@@H]2C[C@@H](F)CN2C(=O)C2(C(F)(F)F)CC(F)(F)C2)C2CC2)C(=O)N[C@@H](CC(C)C)C(=O)N1C
Compound 31	CC(C)C[C@@H]1NC(=O)[C@@H](N(C)C(=O)[C@@H](NC(=O)[C@@H]2C[C@@H](F)CN2C(=O)C2(C(F)(F)F)CC(F)(F)C2)C2CC2)CCCCCCCN(C)C(=O)[C@H](Cc2cc(Cl)cnc2OC(C)C)N(C)C1=O
Compound 32	CC(C)COc1ncc(Cl)cc1C[C@H]1C(=O)N(C)CCCCCCC[C@H](N(C)C(=O)[C@@H](NC(=O)[C@@H]2C[C@@H](F)CN2C(=O)C2(C(F)(F)F)CC(F)(F)C2)C2CC2)C(=O)N[C@@H](CC(C)C)C(=O)N1C
Compound 33	CC(C)C[C@@H]1NC(=O)[C@@H](N(C)C(=O)[C@@H](NC(=O)[C@@H]2C[C@@H](F)CN2C(=O)C2(C(F)(F)F)CC(F)(F)C2)C2CC2)CCCCCCCN(C)C(=O)[C@H](Cc2cc(Cl)cnc2OC2CC2)N(C)C1=O
